# Supplementary material for: Skin-Microbiome Assembly in Preterm Infants during the First Three Weeks of Life and Impact of Topical Coconut Oil Application
Source: Int J Mol Sci. 2023 Nov 22;24(23):16626. doi: 10.3390/ijms242316626 (PMC10706365; doi:10.3390/ijms242316626)
Supplement: Supplementary file 1 [file ijms-24-16626-s001.zip]

Archive with 1 entries (1 files):
- ijms-2719597-supplementary.pdf
